# Supplementary material for: Epidemiology of Pediatric NMOSD in Germany and Austria
Source: Front Neurol. 2020 May 15;11:415. doi: 10.3389/fneur.2020.00415 (PMC7326092; doi:10.3389/fneur.2020.00415)
Supplement: Supplementary Table 1 — Demographic, serologic, clinical, radiologic and therapeutic characteristics of the included patients. [file Table_1.XLSX]

## Sheet: Tabelle1
Supplementary Material
Supplementary Table 1
Patient No.	Sex	Age at onset	Included	Antibody status	Ethnicity	Onset attack	Cerebral MRI	Spinal MRI	Oligoclonal bands	CSF cell count	CSF cell count - total	Acute therapy	IVIG as acute therapy	PLEX as acute therapy	RTX as acute therapy	Long-term therapy	DMT
1	M	11	YES	AQP4-ab positive	Near/Middle East and Egypt	APS	brainstem involved	normal	negative	normal	3	IVMP	0	0	0	none	none
2	F	12	NO	double-seronegative	Caucasian	LETM	normal	LETM	negative	normal	0	IVMP	1	1	0	none	none
3	F	9	YES	not tested	Caucasian	LETM+bilON	normal	LETM	not done	pleocytosis	14	IVMP	1	1	0	yes	MMF
4	M	15	NO	MOG-ab positive	Caucasian	TM+ON	brainstem involved, optic nerves involved	TM	negative	pleocytosis	44	IVMP	0	0	0	none	none
5	M	13	NO	double-seronegative	Caucasian	TM	normal	TM	negative	normal	1	IVMP	1	0	0	none	none
6	F	9	NO	double-seronegative	Caucasian	ON	normal	normal	not done	not done	not done	IVMP	0	0	0	none	none
7	M	7	YES	AQP4-ab positive	Caucasian	LETM+bilON	optic nerves involved	LETM	positive	pleocytosis	10	IVMP	0	1	1	yes	RTX
8	M	11	NO	double-seronegative	Caucasian	ON	optic nerves involved, nonspecific WM lesions	normal	not done	normal	3	IVMP	0	0	0	none	none
9	M	8	NO	not tested	Caucasian	ON	normal	normal	negative	normal	1	none	0	0	0	none	none
10	F	16	NO	double-seronegative	Caucasian	ON	optic nerves involved, nonspecific WM lesions	normal	positive	pleocytosis	11	IVMP	0	0	0	yes	GLAT
11	F	7	NO	MOG-ab positive	Near/Middle East and Egypt	LETM	nonspecific WM lesions	LETM	negative	pleocytosis	55	IVMP	0	0	0	none	none
12	F	13	NO	MOG-ab positive	Caucasian	ON	optic nerves involved	not done	not done	not done	not done	IVMP	0	0	0	none	none
13	F	15	NO	MOG-ab positive	Caucasian	ON	optic nerves involved ,nonspecific WM lesions	normal	positive	pleocytosis	8	none	0	0	0	none	none
14	M	12	YES	double-seronegative	Caucasian	LETM+BS	normal	LETM	negative	pleocytosis	11	IVMP	1	1	0	yes	RTX
15	M	2	NO	double-seronegative	Caucasian	ON	normal	normal	negative	normal	3	IVMP	0	0	0	none	none
16	M	5	NO	not tested	Caucasian	TM	normal	TM	negative	normal	2	none	1	0	0	none	none
17	F	13	NO	MOG-ab positive	Caucasian	ON	optic nerves involved	not done	negative	pleocytosis	8	IVMP	0	0	0	none	none
18	M	16	NO	double-seronegative	Caucasian	TM+ON	optic nerves involved	TM	positive	pleocytosis	5	IVMP	0	0	0	yes	DMF
19	M	15	NO	double-seronegative	Caucasian	TM	normal	LETM	positive	normal	4	IVMP	0	0	0	yes	GLAT
20	F	15	NO	MOG-ab positive	Caucasian	TM	normal	LETM	negative	normal	4	IVMP	0	0	0	none	none
21	M	14	NO	MOG-ab positive	unknown	ON	optic nerves involved	not done	negative	pleocytosis	5	IVMP	0	0	0	none	none
22	F	16	NO	not tested	Caucasian	ON	normal	not done	negative	normal	1	none	0	0	0	none	none
23	F	14	NO	not tested	Near/Middle East and Egypt	TM	normal	TM	negative	normal	2	IVMP	0	0	0	none	none
24	F	13	NO	double-seronegative	Caucasian	ON	normal	not done	negative	pleocytosis	6	IVMP	0	0	0	none	none
25	F	4	NO	double-seronegative	East Asian	TM	normal	LETM	negative	pleocytosis	51	IVMP	0	1	0	none	none
26	M	2	YES	AQP4-ab positive	African	LETM+BS	brainstem involved	LETM	negative	normal	4	IVMP	1	1	1	yes	RTX
27	M	6	NO	double-seronegative	Caucasian	LETM	normal	LETM	negative	pleocytosis	10	IVMP	0	0	0	none	none
28	F	17	YES	AQP4-ab positive	South Asian	LETM	nonspecific WM lesions	LETM	positive	pleocytosis	100	IVMP	0	0	0	yes	AZA
29	F	15	YES	AQP4-ab positive	Caucasian	BS	brainstem involved	normal	negative	pleocytosis	28	IVMP	1	1	0	yes	RTX, cyclophosphamide
30	na	na	YES	AQP4-ab positive	unknown	na	unknown	unknown	na	na	na	na	na	na	na	na	na
31	na	na	YES	AQP4-ab positive	unknown	na	unknown	unknown	na	na	na	na	na	na	na	na	na
32	F	17	YES	AQP4-ab positive	Caucasian	BS	brainstem involved	normal	negative	pleocytosis	44	IVMP	0	0	0	yes	AZA, RTX
33	F	9	YES	AQP4-ab positive	Caucasian	ON	optic nerves involved	normal	positive	pleocytosis	10	IVMP	0	0	0	yes	AZA
34	F	16	YES	double-seronegative	unknown	na	unknown	unknown	na	na	na	na	na	na	na	na	na
35	F	17	YES	double-seronegative	unknown	na	unknown	unknown	na	na	na	na	na	na	na	na	na
36	F	9	YES	AQP4-ab positive	unknown	na	unknown	unknown	na	na	na	na	na	na	na	na	na
37	F	16	YES	AQP4-ab positive	unknown	na	unknown	unknown	na	na	na	na	na	na	na	na	na
38	F	12	YES	AQP4-ab positive	Caucasian	LETM	normal	LETM	negative	normal	0.6	IVMP	1	1	0	yes	RTX
39	F	13	YES	AQP4-ab positive	Near/Middle East and Egypt	LETM	nonspecific WM lesions	LETM	na	na	na	IVMP	1	1	0	yes	na
40	F	17	YES	AQP4-ab positive	Caucasian	LETM	normal	LETM	negative	pleocytosis	13	IVMP	0	0	0	yes	RTX, tocilizumab
41	F	17	YES	AQP4-ab positive	Caucasian	LETM	normal	LETM	negative	pleocytosis	10	IVMP	0	0	0	yes	RTX, tocilizumab
42	M	17	YES	AQP4-ab positive	Caucasian	BS	brainstem involved	normal	negative	pleocytosis	17	IVMP	0	0	0	yes	AZA
43	F	16	YES	MOG-ab positive	Caucasian	LETM+bilON	nonspecific WM lesions	LETM	negative	pleocytosis	300	IVMP	1	0	0	none	none
44	F	16	YES	MOG-ab positive	Caucasian	LETM+bilON	nonspecific WM lesions	LETM	negative	normal	0	IVMP	0	0	0	yes	IVIG
45	F	17	YES	MOG-ab positive	Caucasian	LETM+bilON+BS	nonspecific WM lesions	LETM	positive	pleocytosis	77	IVMP	0	0	0	none	none
46	M	5	YES	MOG-ab positive	Near/Middle East and Egypt	LETM+unilON	nonspecific WM lesions	LETM	negative	pleocytosis	96	IVMP	0	0	0	none	none
